# Supplementary material for: Targeting the EGFR and Spindle Assembly Checkpoint Pathways in Oral Cancer: A Plausible Alliance to Enhance Cell Death
Source: Cancers (Basel). 2024 Nov 5;16(22):3732. doi: 10.3390/cancers16223732 (PMC11591835; doi:10.3390/cancers16223732)
Supplement: Supplementary file 1 [file cancers-16-03732-s001.zip]

Archive with 2 entries (2 files):
- cancers-3233056-supplementary.pdf
- File S1.pdf
